# Supplementary material for: Reconstruction and Analysis of Human Kidney-Specific Metabolic Network Based on Omics Data
Source: Biomed Res Int. 2013 Oct 5;2013:187509. doi: 10.1155/2013/187509 (PMC3814056; doi:10.1155/2013/187509)
Supplement: Supplementary file 1 — Supplementary Figure S1: Is about GO enrichment analysis of the 24 nonessential KS genes. Supplementary Figure S2: Is about the flux variability analysis result of metabolic network for the 24 nonessential KS genes. Supplementary Figure S3: Is about biological processes enrichment analysis for PDG in comparison of kidney-specific metabolic network with liver-specific metabolic network. Supplementary Figure S4: Is about GO enrichment analysis of drug target genes of kidney-related diseases. Supplementary Table S1: Is about predicted metabolic biomarkers for kidney-related diseases using kidney metabolic model. Supplementary Table S2: Is about the involved reactions' information about kidney-specific genes in the kidney-specific metabolic network. Supplementary Table S3: Is about gene clusters and the corresponding significantly enriched GO categories obtained from BINGO. Supplementary Table S4: Is about predicted potential drug targets similar to HMGCR. [file 187509.f1.zip]

Archive with 4 entries (4 files):
- Supplementary.pdf
- Table S1.xls
- Table S2.xls
- Table S3.xls
